# Supplementary material for: Isoform specific anti-TGFβ therapy enhances antitumor efficacy in mouse models of cancer
Source: Commun Biol. 2021 Nov 17;4:1296. doi: 10.1038/s42003-021-02773-z (PMC8599839; doi:10.1038/s42003-021-02773-z)
Supplement: Supplementary file 4 — Supplementary Data 1 [file 42003_2021_2773_MOESM4_ESM.xlsx]

## Sheet: Figure 1
	SMA %
Melanoma
1	0.0323618		0.0714528
2	0.160553
3	0.0294106
4	0.043968
5	0.0909706
Breast
1	0.876384		0.736796
2	0.919463
3	0.787353
4	0.639763
5	0.461015
	Picrosirus Red %
Melanoma
1	0.0406364		0.0418
2	0.0510119
3	0.0166773
4	0.0289004
5	0.0717741
Breast
1	0.361498		0.848114
2	0.327
3	0.399891
4	1.8832
5	1.26898

## Sheet: Figure 2
		TEff		TReg		CD8		Mono		Ly6C L		F4/80 M		PMNs		CD8 DC		CD11b DC		Other DC			CD45- Tumor Cells
		MFI	%+	MFI	%+	MFI	%+	MFI	%+	MFI	%+	MFI	%+	MFI	%+	MFI	%+	MFI	%+	MFI	%+
FMO		42.1	0.18	54	0	48.4	0.092	130	1.23	52.3	0.68	42.3	0.54	272	4.35	54.7	0.093	120	1.08	51.6	0.078		45
TGFb1 S1		638	73.9	672	73.6	747	83.9	1229	75.3	647	46.8	986	45.8	786	16.7	829	74.2	1254	69.9	623	51.4		217
TGFb1 S2		880	92.3	870	90.5	1090	96	1422	85	762	57.6	1185	49.9	1060	48.6	1201	96.2	1520	77.6	775	68.3		124
TGFb1 S3		598	72.7	603	64.6	647	76.6	1032	60.1	535	37.7	821	41.9	477	7.84	680	64.4	1060	58	506	37.5		137
TGFb1 S4		689	84.4	718	79.2	782	88.3	1243	73.8	626	47.8	963	46.2	656	23.3	838	81.8	1354	72.5	622	53.2		121
TGFb3 S1		729	87.3	753	82.6	931	92.4	1562	84.7	744	59.4	1100	52.5	647	13.5	1327	90.6	1487	80.9	703	64.2
TGFb3 S2		1060	96.2	1053	94.1	1258	97.2	1851	92.2	914	64.5	1398	58.5	621	20	1445	98	1898	79.1	911	76.2		171
TGFb3 S3		719	87.2	720	80.8	891	91.9	1361	72.9	668	52.7	908	44.5	509	12.4	1066	88.3	1249	65.9	634	56.7		136
TGFb3 S4		946	94.5	971	91.7	1146	94.8	1748	85.5	875	68.6	1266	58.9	651	23.3	1330	95.1	1908	80.8	860	75.6		137

## Sheet: Figure 3
TC1: B16 anti-TGFb1 or anti-TGFb3
CONTROL	DAY		9		Ellipse		13		Ellipse		17		Ellipse		20		Ellipse		24		Ellipse		27		Ellipse		31		Ellipse		34		Ellipse		38		Ellipse		41		Ellipse		45		Ellipse
	Mouse #	TAG	Length	Width	Area (mm2)		Length	Width	Area (mm2)		Length	Width	Area (mm2)		Length	Width	Area (mm2)		Length	Width	Area (mm2)		Length	Width	Area (mm2)		Length	Width	Area (mm2)		Length	Width	Area (mm2)		Length	Width	Area (mm2)		Length	Width	Area (mm2)		Length	Width	Area (mm2)
Cage 2	1	RT	65	53	27.0569		85	75	50.0691		112	130	114.354		186	164	239.578
	2	RB	0	0	0		0	0	0		0	0	0		42	51	16.8232		51	59	23.6326		76	71	42.38		84	81	53.4384		100	105	82.4667		111	115	100.256		116	119	108.416		140	130	142.942
	3	LT	45	41	14.4906		56	56	24.6301		108	85	72.0995		131	145	149.186		190	179	267.114
	4	LB	46	50	18.0641		67	63	33.1516		92	82	59.2504		121	117	111.189		132	120	124.407		138	125	135.481
	5	-	41	40	12.8805		55	50	21.5984		85	77	51.4043		120	112	105.557		165	148	191.794		186	176	257.108
Cage 16	1	RT	57	56	25.0699		78	63	38.5944		93	89	65.0074		118	105	97.3108		144	127	143.633		153	133	159.821		165	158	204.753
	2	RB	0	0	0		0	0	0		0	0	0		0	0	0		0	0	0		0	0	0
	3	LT	54	47	19.9334		72	68	38.4531		88	88	60.8212		138	124	134.397		161	149	188.409
	4	LB	51	49	19.6271		93	84	61.3553		124	165	160.692		200	183	287.455
	5	-	69	54	29.2639		70	97	53.3285		102	123	98.536		142	164	182.903		175	154	211.665		181	192	272.941
	Total Average				16.6386				32.118				68.2165				132.44				143.832				144.622				129.096				82.4667				100.256				108.416				142.942
	Total SEM				3.22019				6.61644				15.4019				28.2164				29.1793				34.8719				33.835				#DIV/0!				#DIV/0!				#DIV/0!				#DIV/0!
TGFb1	DAY		9		Ellipse		13		Ellipse		17		Ellipse		20		Ellipse		24		Ellipse		27		Ellipse		31		Ellipse		34		Ellipse		38		Ellipse		41		Ellipse		45		Ellipse
	Mouse #	TAG	Length	Width	Area (mm2)		Length	Width	Area (mm2)		Length	Width	Area (mm2)		Length	Width	Area (mm2)		Length	Width	Area (mm2)		Length	Width	Area (mm2)		Length	Width	Area (mm2)		Length	Width	Area (mm2)		Length	Width	Area (mm2)		Length	Width	Area (mm2)		Length	Width	Area (mm2)
Cage 1	1	RT	57	39	17.4594		67	47	24.7322		62	86	41.8774		106	94	78.257
	2	RB	41	38	12.2365		45	48	16.9646		62	62	30.1907		77	73	44.1472		97	92	70.0889		112	106	93.2424		125	115	112.901
	3	LT	40	41	12.8805		54	39	16.5405		56	47	20.6717		65	57	29.099		94	98	72.3508		112	122	107.317		153	142	170.635		171	161	216.228
	4	LB	33	32	8.2938		39	36	11.027		69	62	33.5993		62	78	37.9818		91	97	69.327		99	98	76.1993		120	126	118.752		136	145	154.88		163	158	202.271		169	187	248.209
	5	-	50	55	21.5984		67	65	34.2041		82	85	54.7422		104	94	76.7805		122	135	129.355		148	165	191.794
Cage 7	1	RT	65	65	33.183		65	69	35.2251		75	78	45.9458		89	94	65.7064		128	134	134.711		158	161	199.789
	2	RB	0	0	0		34	35	9.34623		42	48	15.8336		48	54	20.3575		62	58	28.2429		76	70	41.7831		89	92	64.3083		107	110	92.4413		124	110	107.128		158	150	186.139
	3	LT	55	46	19.8706		65	46	23.4834		87	67	45.7808		88	113	78.0999
	4	LB	46	44	15.8964		54	48	20.3575		64	53	26.6407		81	84	53.4384		137	126	135.575		166	168	219.032
	5	-	50	49	19.2422		50	61	23.9546		66	65	33.6936		78	94	57.5853		137	132	142.031		165	154	199.57
	Total Average				16.0661				21.5835				34.8976				54.1453				97.7103				141.091				116.649				154.516				154.7				217.174
	Total SEM				2.77583				2.73654				3.86194				6.61958				13.5256				21.717				13.7508				19.5726				21.2746				13.8793
TGFb3	DAY		9		Ellipse		13		Ellipse		17		Ellipse		20		Ellipse		24		Ellipse		27		Ellipse		31		Ellipse		34		Ellipse		38		Ellipse		41		Ellipse		45		Ellipse
	Mouse #	TAG	Length	Width	Area (mm2)		Length	Width	Area (mm2)		Length	Width	Area (mm2)		Length	Width	Area (mm2)		Length	Width	Area (mm2)		Length	Width	Area (mm2)		Mouse #	TAG	Length		Length	Width	Area (mm2)		Length	Width	Area (mm2)		Length	Width	Area (mm2)		Length	Width	Area (mm2)
Cage 5	1	RT	41	39	12.5585		56	45	19.792		59	55	25.4861		72	77	43.5424		95	89	66.4054		113	118	104.725
	2	RB	65	48	24.5044		75	55	32.3976		81	67	42.6235		92	78	56.3601
	3	LT	54	44	18.661		44	56	19.3522		63	54	26.7192		68	73	38.9871		83	90	58.6692		138	146	158.242
	4	LB	41	46	14.8126		59	49	22.7058		62	58	28.2429		86	83	56.0617		121	111	105.487		158	143	177.453
	5	-	41	39	12.5585		41	40	12.8805		46	42	15.1739		53	57	23.7269		71	76	42.38		128	110	110.584		147	151	174.335
Cage 11	1	RT	57	51	22.8315		64	63	31.6672		78	88	53.9097		115	121	109.288		143	134	150.498
	2	RB	57	55	24.6222		58	63	28.6984		73	68	38.9871		109	81	69.3427		124	129	125.632		166	145	189.045
	3	LT	34	32	8.54512		39	38	11.6396		42	46	15.1739		68	61	32.5783		67	76	39.9924		81	85	54.0746		97	102	77.7072		106	114	94.9074		145	155	176.518		166	182	237.284
	4	LB	43	47	15.8729		46	39	14.09		48	37	13.9487		52	42	17.1531		63	58	28.6984		73	77	44.1472		110	123	106.264		165	156	202.161
	5	-	41	35	11.2705		41	41	13.2025		53	51	21.2293		64	57	28.6513
	Total Average				16.6237				20.6426				28.1494				47.5692				77.2203				119.753				119.435				148.534				176.518				237.284
	Total SEM				1.82448				2.51851				4.19785				8.5627				14.1055				18.2354				15.6982				23.9827				#DIV/0!				#DIV/0!
1D11	DAY		9		Ellipse		13		Ellipse		17		Ellipse		20		Ellipse		24		Ellipse		27		Ellipse		31		Ellipse		34		Ellipse		38		Ellipse		41		Ellipse		45		Ellipse
	Mouse #	TAG	Length	Width	Area (mm2)		Length	Width	Area (mm2)		Length	Width	Area (mm2)		Length	Width	Area (mm2)		Length	Width	Area (mm2)		Length	Width	Area (mm2)		Mouse #	TAG	Length		Length	Width	Area (mm2)		Length	Width	Area (mm2)		Length	Width	Area (mm2)		Length	Width	Area (mm2)
Cage 4	1	RT	38	35	10.4458		44	42	14.5141		62	57	27.7559		91	109	77.9036		131	142	146.1
	2	RB	48	38	14.3257		42	57	18.8024		58	79	35.9869		80	104	65.3451		111	122	106.359
	3	LT	62	52	25.3212		70	58	31.8871		82	94	60.5384		124	115	111.998		145	135	153.742
	4	LB	0	0	0		53	26	10.8228		52	36	14.7026		59	48	22.2425		72	73	41.2805		87	113	77.2124		131	126	129.638		161	156	197.26
	5	-	55	35	15.1189		61	41	19.6428		72	59	33.3637		94	81	59.8002
Cage 15	1	RT	76	71	42.38		89	92	64.3083		120	134	126.292		175	185	254.272
	2	RB	50	56	21.9911		53	58	24.1431		66	82	42.5057		97	104	79.2309		129	138	139.816		168	154	203.198
	3	LT	0	0	0		52	73	29.8137		72	84	47.5008		128	136	136.722
	4	LB	49	46	17.7029		59	64	29.6566		90	84	59.3761
	5	-	45	46	16.2577		56	55	24.1902		82	85	54.7422		90	97	68.5652
	Total Average				16.3543				26.7781				50.2764				97.3422				117.459				140.205				129.638				197.26
	Total SEM				3.89704				4.69665				9.6133				21.2132				14.6313				28.1712				#DIV/0!				#DIV/0!

## Sheet: Figure 4
CD45+
	Control										αTGFβ1										αTGFβ3										1D11
	1.25414	1.28453	0.708564	0.953039	0.799724	0.650495	1.26733	0.953465	1.12871		1.04972	0.893646	0.889503	0.827348	0.90884	2.25743	1.21782	1.83168	1.35644		1.8232	1.20028	2.51381	1.76796	1.36634	1.61386	1.22772	1.75248			1.98895	2.22376	1.21961	1.85083	2.00276	1.57426	1.35644	1.07921	1.12871	1.46535
CD8+
	Control										αTGFβ1										αTGFβ3										1D11
	1.40012	1.27567	0.488488	1.05009	0.785625	0.856597	1.1587	0.455067	1.52964		0.483043	1.19011	0.941195	0.450373	0.980087	4.13002	1.70172	3.47992	1.45698		1.4468	1.21344	1.47791	0.910081	2.39771	4.74187	2.18356	3.16635			1.8435	1.74238	1.19011	1.40012	1.46235	4.47419	4.89484	3.50287	1.25813	5.96558
CD8+ Ki67+
	Control										αTGFβ1										αTGFβ3										1D11
		0.623546	0.693346	1.55188	0.36296	0.716846	1.40911	0.786482	1.08756		1.00279	1.09121	1.19823	1.98697	1.31922	1.0425	0.993344	0.704557	1.11214		1.52862	1.20754	1.50302	0.942299	1.03635	1.39478	1.35791				1.84737	1.6496	1.20987	1.81712	1.55654	0.901178	1.59549	1.6426	1.0937	1.48899
CD8+ GrzB+
	Control										αTGFβ1										αTGFβ3										1D11
	1.32107	0.881727	0.957738	1.05807	0.781393	0.743429	1.06633	0.93617	1.25407		0.956218	1.21922	1.03983	1.29827	1.10216	1.82979	0.953692	1.66708	1.56696		1.26178	1.11128	1.20401	0.890848	1.51189	2.10013	1.40676	1.77722			1.35908	1.31651	1.26938	1.25114	1.2709	1.91239	2.03504	1.89487	1.34919	2.08761
CD8+ PD1+
	Control										αTGFβ1										αTGFβ3										1D11
	1.00786	0.693352	1.05254	1.03467	1.21158	0.785982	1.06133	0.858573	1.29412		1.04003	1.22945	1.01501	0.827377	0.922087	1.3592	1.32165	1.24906	1.47434		0.972123	1.1812	1.05432	0.904217	1.49437	1.71965	1.38173	1.66708			0.798785	1.07756	1.13117		0.687991	1.89237	1.79975	1.64456	1.30413	2.01001
CD8+ GrzB+PD1+
	Control										αTGFβ1										αTGFβ3										1D11
	1.21429	0.651515	1.08658	1.12554	0.922078	0.620843	1.05987	0.718404	1.60089		1.07143	1.27056	1.05411	0.950216	0.987013	1.7561	1.1796	1.53437	2.00443		1.14719	1.22294	1.20996	0.861472	2.12417	2.66519	1.91131	2.30599			1.02381	1.2987	1.28571	0.813853	0.874459	2.84701	2.74945	2.49224	2.00443	3.09091
Killy Assay
Control	αTGFβ1	αTGFβ3	1D11
0	0.297723	0.460595	0.2662
0.0455342	0.325744	0.443082	0.285464
0.0718039	0.313485	0.409807	0.267951
0.14711	0.285464	0.460595	0.113835
0.178634	0.322242	0.45359	0.210158
0.131349	0.315236	0.497373	0.117338
0.171629	0.451839	0.537653	0.264448
	0.416813	0.562172
IFN-gamma assay
Control			αTGFβ1			αTGFβ3			1D11
7	6	4	26	17	17	14	12	8	11	5	6

## Sheet: Figure 5
Depletion of CD8+ in Spleen
Control					αCD8+
10.2	8.72	11.5	12.3		0.2	0.19	0.14
Depletion of CD8+ in Tumor
Control					αCD8+
17.3	6.64	6.1	15.4		0.17	0.024	0.026
CONTROL	DAY			9		Ellipse		12		Ellipse		15		Ellipse		18		Ellipse		22		Ellipse		25		Ellipse		28		Ellipse		32		Ellipse
	Mouse #	TAG		Length	Width	Area (mm2)		Length	Width	Area (mm2)		Length	Width	Area (mm2)		Length	Width	Area (mm2)		Length	Width	Area (mm2)		Length	Width	Area (mm2)		Length	Width	Area (mm2)		Length	Width	Area (mm2)
Cage 6	1	RT		46	50	18.0641		68	61	32.5783		91	81	57.8916		118	143	132.528		164	187	240.866
	2	RB		45	50	17.6714		73	62	35.5471		93	80	58.4336		119	107	100.005		131	124	127.58		149	150	175.536		174	175	239.154
	3	LT		56	73	32.107		69	89	48.2313		136	96	102.541		142	195	217.477
	4	LB		56	46	20.2318		85	73	48.7339		117	102	93.7293
	5	-		60	51	24.0332		68	76	40.5893		88	75	51.8362		101	96	76.1521		132	120	124.407		174	154	210.455
Cage 12	1	RT		42	51	16.8232		60	51	24.0332		61	72	34.4947		90	83	58.6692		110	145	125.271		165	173	224.185
	2	RB		51	54	21.6298		64	67	33.6778		86	80	54.0353		151	128	151.802		169	187	248.209
	3	LT		45	50	17.6714		53	68	28.3057		62	86	41.8774		92	102	73.7017		116	113	102.95
	4	LB		51	47	18.826		70	68	37.3849		97	82	62.4705		110	111	95.897
	5	-		53	43	17.8992		52	62	25.3212		70	56	30.7876		84	74	48.8203		92	100	72.2566		118	127	117.7		158	154	191.103
	Total Average					20.4957				35.4403				58.8098				106.117				148.791				181.969				215.128				#DIV/0!
	Total SEM					1.46657				2.71897				7.3642				16.8857				21.5709				15.0173				10.7444				#DIV/0!
TGFb1	DAY			9		Ellipse		12		Ellipse		15		Ellipse		18		Ellipse		22		Ellipse		25		Ellipse		28		Ellipse		32		Ellipse
	Mouse #	TAG		Length	Width	Area (mm2)		Length	Width	Area (mm2)		Length	Width	Area (mm2)		Length	Width	Area (mm2)		Length	Width	Area (mm2)		Length	Width	Area (mm2)		Length	Width	Area (mm2)		Length	Width	Area (mm2)
Cage 15	1	RT		47	53	19.5643		53	47	19.5643		46	52	18.7867		71	57	31.785		91	83	59.3211		118	124	114.919		148	125	145.299		185	187	271.708
	2	RB		52	50	20.4203		51	52	20.8287		54	51	21.6298		56	65	28.5885		101	95	75.3589		126	127	125.679		148	146	169.709
	3	LT		44	46	15.8964		50	45	17.6714		57	54	24.1745		67	63	33.1516		70	68	37.3849		92	94	67.9212		101	98	77.7386		137	115	123.739
	4	LB		44	46	15.8964		47	51	18.826		65	55	28.078		75	62	36.521		85	73	48.7339
	5	-		54	55	23.3263		58	57	25.9652		60	66	31.1017
Cage 22	1	RT		67	63	33.1516		69	64	34.6832		73	70	40.1338		88	80	55.292		115	104	93.9335
	2	RB		44	44	15.2053		50	47	18.4568		65	60	30.6305		75	78	45.9458		83	79	51.4985		129	112	113.474
	3	LT		56	50	21.9911		53	50	20.813		51	55	22.0304		63	67	33.1516		84	93	61.3553		124	127	123.684		146	154	176.589
	4	LB		55	49	21.1665		56	52	22.8708		56	59	25.9495		68	67	35.7827		76	78	46.5584
	5	-		49	54	20.7816		49	55	21.1665		49	56	21.5513		51	58	23.2321		65	72	36.7566		107	121	101.685		120	131	123.464		161	153	193.467
TGFb3	DAY			9		Ellipse		12		Ellipse		15		Ellipse		18		Ellipse		22		Ellipse		25		Ellipse		28		Ellipse		32		Ellipse
	Mouse #	TAG		Length	Width	Area (mm2)		Length	Width	Area (mm2)		Length	Width	Area (mm2)		Length	Width	Area (mm2)		Length	Width	Area (mm2)		Length	Width	Area (mm2)		Length	Width	Area (mm2)		Length	Width	Area (mm2)
Cage 1	1	RT		46	47	16.9803		51	48	19.2265		54	56	23.7504		61	74	35.4528		83	73	47.5872		113	112	99.3999
	2	RB		54	47	19.9334		47	55	20.3025		49	58	22.321		62	68	33.1124		82	88	56.6743		123	131	126.551
	3	LT		73	56	32.107		77	63	38.0996		74	70	40.6836		79	79	49.0167		89	87	60.8133		113	88	78.0999
	4	LB		40	30	9.42477		41	32	10.3044		41	44	14.1686		45	49	17.318		53	58	24.1431		64	77	38.7044		94	97	71.6125		123	127	122.687
	5	-		68	53	28.3057		76	61	36.411		76	67	39.9924		77	81	48.9852		80	78	49.0088		105	98	80.8174		125	133	130.572
Cage 9	1	RT		55	77	33.2616		56	78	34.3062		59	82	37.9975		74	84	48.8203		125	133	130.572		144	130	147.026
	2	RB		51	46	18.4254		59	48	22.2425		64	54	27.1433		80	71	44.6106		98	93	71.5811		127	134	133.659
	3	LT		37	37	10.7521		48	45	16.9646		55	66	28.5099		75	68	40.0553
	4	LB		48	66	24.8814		53	71	29.5545		55	73	31.5337		88	63	43.5424		96	95	71.6283		135	122	129.355
	5	-		44	55	19.0066		43	56	18.9124		46	59	21.3157		65	74	37.7776		89	96	67.1044		123	133	128.483		151	148	175.521
1D11	DAY			9		Ellipse		12		Ellipse		15		Ellipse		18		Ellipse		22		Ellipse		25		Ellipse		28		Ellipse		32		Ellipse
	Mouse #	TAG		Length	Width	Area (mm2)		Length	Width	Area (mm2)		Length	Width	Area (mm2)		Length	Width	Area (mm2)		Length	Width	Area (mm2)		Length	Width	Area (mm2)		Length	Width	Area (mm2)		Length	Width	Area (mm2)
Cage 13	1	RT		37	38	11.0427		60	73	34.4004		83	100	65.188		114	145	129.826		167	182	238.714
	2	RB		54	54	22.9022		76	78	46.5584		79	83	51.4985
	3	LT		57	57	25.5176		66	68	35.2486		84	77	50.7995
	4	LB		62	58	28.2429		80	77	48.3805		99	96	74.6442		132	135	139.958
	5	-		48	51	19.2265		60	89	41.9402		119	92	85.9853		132	139	144.105		173	193	262.236
Cage 21	1	RT		44	55	19.0066		44	68	23.4991		56	70	30.7876		82	78	50.234		114	113	101.175
	2	RB		38	45	13.4303		51	51	20.4282		77	69	41.7282		99	111	86.3073		142	126	140.523		177	172	239.106
	3	LT		68	54	28.8398		97	70	53.3285		113	102	90.5249
	4	LB		54	42	17.8128		47	57	21.0408		72	58	32.7982		98	108	83.1265		146	143	163.975		167	173	226.909
	5	-		60	57	26.8606		75	71	41.8224		95	90	67.1515
Anti-CD8	DAY			9		Ellipse		12		Ellipse		15		Ellipse		18		Ellipse		22		Ellipse		25		Ellipse		28		Ellipse		32		Ellipse
	Mouse #	TAG		Length	Width	Area (mm2)		Length	Width	Area (mm2)		Length	Width	Area (mm2)		Length	Width	Area (mm2)		Length	Width	Area (mm2)		Length	Width	Area (mm2)		Length	Width	Area (mm2)		Length	Width	Area (mm2)
Cage 4	1	RT		47	47	17.3494		56	55	24.1902		65	66	33.6936		130	108	110.27		140	180	197.92		174	190	259.652
	2	RB		75	55	32.3976		103	82	66.3347		132	96	99.5256
	3	LT		45	46	16.2577		75	69	40.6443		121	144	136.848		153	181	217.5
	4	LB		47	40	14.7655		81	75	47.7129		98	85	65.4236		101	114	90.4307		123	114	110.128		149	145	169.685
	5	-		29	45	10.2494		87	49	33.4815		110	62	53.5641		139	114	124.454		168	149	196.601		177	193	268.3
Cage 5	1	RT		79	87	53.9804		98	95	73.1205
	2	RB		44	36	12.4407		64	66	33.1752		111	98	85.4355		135	113	119.812		153	130	156.216
	3	LT		46	45	16.2577		64	68	34.1805		101	80	63.4601		123	127	122.687		142	134	149.445		171	174	233.687
	4	LB		44	60	20.7345		78	91	55.7475		114	147	131.617		166	188	245.107
	5	-		37	38	11.0427		74	64	37.1964		97	93	70.8507		128	142	142.754		145	169	192.462
Anti-CD8 + TGFb1	DAY			9		Ellipse		12		Ellipse		15		Ellipse		18		Ellipse		22		Ellipse		25		Ellipse		28		Ellipse		32		Ellipse
	Mouse #	TAG		Length	Width	Area (mm2)		Length	Width	Area (mm2)		Length	Width	Area (mm2)		Length	Width	Area (mm2)		Length	Width	Area (mm2)		Length	Width	Area (mm2)		Length	Width	Area (mm2)		Length	Width	Area (mm2)
Cage 2	1	RT		39	53	16.2342		51	67	26.837		60	100	47.1238		90	120	84.8229		111	146	127.282		129	153	155.014		158	185	229.572
	2	RB		36	40	11.3097		52	47	19.1951		56	61	26.8292		88	86	59.4389		118	129	119.553		119	137	128.043		159	181	226.03
	3	LT		73	55	31.5337		98	82	63.1145		128	142	142.754		151	180	213.471
	4	LB		41	56	18.0327		47	71	26.2087		68	93	49.6685		82	109	70.1988		104	146	119.255		133	164	171.311
	5	-		71	47	26.2087		87	64	43.7309
Cage 3	1	RT		68	60	32.0442		78	97	59.4232		120	143	134.774		152	134	159.97		185	160	232.478
	2	RB		47	44	16.242		56	56	24.6301		92	100	72.2566		117	151	138.756		163	183	234.276
	3	LT		45	49	17.318		70	60	32.9867		104	82	66.9787		127	112	111.715		156	146	178.882		172	165	222.896
	4	LB		45	48	16.9646		69	64	34.6832		92	86	62.1407		106	110	91.5773		128	114	114.605		150	157	184.961
	5	-		59	47	21.7791		84	73	48.1606		101	89	70.5994		129	109	110.435		163	139	177.948		185	168	244.102
Anti-CD8 + TGFb3	DAY			9		Ellipse		12		Ellipse		15		Ellipse		18		Ellipse		22		Ellipse		25		Ellipse		28		Ellipse		32		Ellipse
	Mouse #	TAG		Length	Width	Area (mm2)		Length	Width	Area (mm2)		Length	Width	Area (mm2)		Length	Width	Area (mm2)		Length	Width	Area (mm2)		Length	Width	Area (mm2)		Length	Width	Area (mm2)		Length	Width	Area (mm2)
Cage 14	1	RT		48	43	16.2106		57	63	28.2036		87	75	51.2472		114	109	97.5935		146	141	161.682		156	172	210.738
	2	RB		46	40	14.4513		74	63	36.6152		93	86	62.8161		121	112	106.437		141	139	153.93		167	156	204.612
	3	LT		56	68	29.9079		93	76	55.5119		94	109	80.4718		144	130	147.026		161	154	194.731
	4	LB		56	60	26.3894		84	79	52.119		90	89	62.9103		138	122	132.23		134	135	142.078		163	157	200.991
	5	-		44	49	16.9332		67	55	28.9419		95	82	61.1825		137	115	123.739		140	143	157.237		166	152	198.171
Cage 18	1	RT		46	56	20.2318		48	58	21.8655		50	67	26.3108		98	84	64.6539		122	115	110.191		135	120	127.234		142	134	149.445		149	141	165.004
	2	RB		45	44	15.5509		48	55	20.7345		67	62	32.6254		103	99	80.087		135	128	135.717		171	171	229.658
	3	LT		50	51	20.0276		74	69	40.1024		101	109	86.4644		121	118	112.139
	4	LB		46	55	19.8706		55	67	28.9419		99	86	66.8687		143	153	171.837		167	184	241.337
	5	-		52	64	26.138		71	62	34.5732		106	131	109.06		139	181	197.598
Anti-CD8 + 1D11	DAY			9		Ellipse		12		Ellipse		15		Ellipse		18		Ellipse		22		Ellipse		25		Ellipse		28		Ellipse		32		Ellipse
	Mouse #	TAG		Length	Width	Area (mm2)		Length	Width	Area (mm2)		Length	Width	Area (mm2)		Length	Width	Area (mm2)		Length	Width	Area (mm2)		Length	Width	Area (mm2)		Length	Width	Area (mm2)		Length	Width	Area (mm2)
Cage 8	1	RT		38	55	16.4148		46	71	25.6511		75	88	51.8362		133	103	107.592		143	171	192.053		169	195	258.828
	2	RB		44	56	19.3522		64	85	42.7256		120	114	107.442		146	162	185.762		191	195	292.521
	3	LT		72	54	30.5363		74	98	56.957		119	100	93.4623		144	157	177.563
	4	LB		48	64	24.1274		63	81	40.0788		101	89	70.5994		136	162	173.039
	5	-		59	49	22.7058		85	78	52.0719		114	100	89.5353
Cage 19	1	RT		50	52	20.4203		61	63	30.1828		72	73	41.2805		95	100	74.6128		119	123	114.959		171	178	239.059
	2	RB		39	55	16.8468		45	67	23.6797		62	82	39.9296		125	94	92.2842		166	123	160.362		172	196	264.773
	3	LT		45	64	22.6194		51	60	24.0332		73	63	36.1204		92	97	70.0889		115	117	105.675		127	123	122.687		151	152	180.264
	4	LB		56	46	20.2318		76	68	40.5893		104	95	77.5973
	5	-		62	51	24.8343		73	86	49.3073		116	146	133.015		175	190	261.145
Anti-NK	DAY			9		Ellipse		12		Ellipse		15		Ellipse		18		Ellipse		22		Ellipse		25		Ellipse		28		Ellipse		32		Ellipse
	Mouse #	TAG		Length	Width	Area (mm2)		Length	Width	Area (mm2)		Length	Width	Area (mm2)		Length	Width	Area (mm2)		Length	Width	Area (mm2)		Length	Width	Area (mm2)		Length	Width	Area (mm2)		Length	Width	Area (mm2)
Cage 20	1	RT		38	40	11.938		59	54	25.0228		69	59	31.9735		120	107	100.845		123	102	98.536		163	145	185.629
	2	RB		60	52	24.5044		79	62	38.4688		73	88	50.4539		138	106	114.888		138	129	139.816		167	168	220.351
	3	LT		41	52	16.7447		52	57	23.2792		63	71	35.1308		81	92	58.5278		126	140	138.544		151	170	201.612
	4	LB		61	51	24.4337		77	64	38.7044		85	79	52.7394		98	90	69.2721		135	116	122.993		156	144	176.432
	5	-		62	62	30.1907		68	65	34.7146		93	89	65.0074		139	114	124.454		181	195	277.206
Cage 23	1	RT		52	57	23.2792		55	60	25.9181		64	52	26.138		106	125	104.065		141	162	179.4		164	191	246.018
	2	RB		49	45	17.318		49	44	16.9332		63	51	25.2348		122	90	86.2366		132	130	134.774		167	182	238.714
	3	LT		69	53	28.722		73	56	32.107		92	114	82.3725		109	143	122.42		164	187	240.866
	4	LB		50	56	21.9911		59	63	29.1932		81	86	54.7108		116	93	84.7287		126	117	115.783		145	131	149.186
	5	-		57	50	22.3838		54	58	24.5986		72	61	34.4947		100	127	99.7455		171	196	263.234
Anti-NK + TGFb1	DAY			9		Ellipse		12		Ellipse		15		Ellipse		18		Ellipse		22		Ellipse		25		Ellipse		28		Ellipse		32		Ellipse
	Mouse #	TAG		Length	Width	Area (mm2)		Length	Width	Area (mm2)		Length	Width	Area (mm2)		Length	Width	Area (mm2)		Length	Width	Area (mm2)		Length	Width	Area (mm2)		Length	Width	Area (mm2)		Length	Width	Area (mm2)
Cage 7	1	RT		60	41	19.3208		67	84	44.2022		105	83	68.4474		115	133	120.127		172	179	241.808
	2	RB		37	39	11.3333		52	53	21.6456		72	71	40.1495		85	89	59.4153		125	113	110.937
	3	LT		46	51	18.4254		51	66	26.4365		60	76	35.8141		79	105	65.1487		162	169	215.026
	4	LB		67	56	29.4681		75	83	48.891		74	83	48.2391		100	103	80.8959		115	111	100.256		159	158	197.308
	5	-		43	42	14.1843		55	55	23.7583		64	65	32.6725		83	78	50.8466		114	100	89.5353		162	169	215.026
Cage 24	1	RT		55	54	23.3263		58	54	24.5986		66	59	30.5834		93	95	69.3899		117	111	102		145	152	173.102
	2	RB		55	47	20.3025		63	48	23.7504		73	54	30.9604
	3	LT		55	45	19.4386		56	47	20.6717		57	66	29.5467		103	90	72.8063		109	103	88.1766		121	145	137.798
	4	LB		56	51	22.431		65	56	28.5885		71	78	43.4953		101	97	76.9454		139	125	136.463		168	162	213.754
	5	-		47	44	16.242		53	47	19.5643		53	54	22.4781		69	65	35.2251		114	117	104.756		155	162	197.213
Anti-NK + TGFb3	DAY			9		Ellipse		12		Ellipse		15		Ellipse		18		Ellipse		22		Ellipse		25		Ellipse		28		Ellipse		32		Ellipse
	Mouse #	TAG		Length	Width	Area (mm2)		Length	Width	Area (mm2)		Length	Width	Area (mm2)		Length	Width	Area (mm2)		Length	Width	Area (mm2)		Length	Width	Area (mm2)		Length	Width	Area (mm2)		Length	Width	Area (mm2)
Cage 10	1	RT		63	65	32.162		88	91	62.8946		114	124	111.024		174	166	226.854		197	186	287.785
	2	RB		41	50	16.1006		49	56	21.5513		75	57	33.5757		118	99	91.7501		119	122	114.024		147	162	187.035
	3	LT		39	40	12.2522		51	62	24.8343		54	66	27.9916		86	96	64.8424		104	117	95.5672		163	154	197.15
	4	LB		56	57	25.0699		63	61	30.1828		77	60	36.2854		89	74	51.7263		87	83	56.7136		101	85	67.4264		124	101	98.3632		134	115	121.03
	5	-		51	60	24.0332		72	99	55.9831		96	118	88.9698		145	165	187.906
Cage 16	1	RT		57	58	25.9652		58	60	27.3318		86	94	63.4915		153	134	161.022		169	193	256.173
	2	RB		57	50	22.3838		66	57	29.5467		81	73	46.4406		95	98	73.1205		98	94	72.3508		104	95	77.5973		118	111	102.871		148	146	169.709
	3	LT		39	48	14.7026		42	49	16.1635		60	72	33.9292		102	90	72.0995		107	107	89.9202		126	118	116.773
	4	LB		45	56	19.792		57	48	21.4885		69	76	41.1862		90	84	59.3761		108	122	103.484		116	113	102.95
	5	-		44	46	15.8964		49	46	17.7029		52	54	22.054		72	70	39.584		87	105	71.7461
Anti-NK + 1D11	DAY			9		Ellipse		12		Ellipse		15		Ellipse		18		Ellipse		22		Ellipse		25		Ellipse		28		Ellipse		32		Ellipse
	Mouse #	TAG		Length	Width	Area (mm2)		Length	Width	Area (mm2)		Length	Width	Area (mm2)		Length	Width	Area (mm2)		Length	Width	Area (mm2)		Length	Width	Area (mm2)		Length	Width	Area (mm2)		Length	Width	Area (mm2)
Cage 11	1	RT		76	55	32.8296		91	76	54.3181		101	83	65.8399
	2	RB		39	38	11.6396		42	56	18.4725		49	59	22.7058		88	103	71.1884		111	138	120.307		144	156	176.432
	3	LT		52	56	22.8708		67	68	35.7827		102	87	69.6962		136	148	158.085
	4	LB		43	43	14.522		61	61	29.2246		74	66	38.3588		104	108	88.2158		141	132	146.178
	5	-		74	52	30.2221		91	65	46.4563		101	85	67.4264		120	97	91.4203		133	114	119.082		161	148	187.145
Cage 17	1	RT		44	43	14.8597		46	46	16.619		55	52	22.4624		88	84	58.0566		108	98	83.1265		115	102	92.1271		130	125	127.627
	2	RB		56	48	21.1115		66	58	30.065		85	72	48.0663		115	105	94.8367		124	114	111.024		145	140	159.436
	3	LT		55	54	23.3263		67	61	32.0992		81	74	47.0767		106	96	79.922		147	158	182.416
	4	LB		52	49	20.0119		70	59	32.4369		87	87	59.4467		129	113	114.487		151	152	180.264		178	172	240.457
	5	-		47	51	18.826		62	59	28.7298		82	88	56.6743		123	103	99.502

## Sheet: Figure 6
CONTROL	DAY			10		Ellipse		14		Ellipse		17		Ellipse		21		Ellipse		24		Ellipse		28		Ellipse		31		Ellipse
	Mouse #	TAG		Length	Width	Area (mm2)		Length	Width	Area (mm2)		Length	Width	Area (mm2)		Length	Width	Area (mm2)		Length	Width	Area (mm2)		Length	Width	Area (mm2)		Length	Width	Area (mm2)
Cage 1	1	RT		37	38	11.0427		45	42	14.844		58	54	24.5986		70	93	51.1294		105	125	103.083		137	155	166.779		164	153	197.072
	2	RB		56	49	21.5513		75	73	43.0005
	3	LT		48	58	21.8655		78	75	45.9458		103	89	71.9974
	4	LB		54	48	20.3575		57	63	28.2036		79	94	58.3236		114	135	120.873		130	153	156.216		173	182	247.29
	5	-		50	65	25.5254		88	73	50.4539		147	142	163.944		189	192	285.005
Cage 23	1	RT		45	42	14.844		73	65	37.2671		100	81	63.6172
	2	RB		63	51	25.2348		91	79	56.4622		105	86	70.9214
	3	LT		34	39	10.4144		63	57	28.2036		91	81	57.8916		136	119	127.109
	4	LB		38	42	12.5349		59	67	31.0468		74	80	46.4955		109	145	124.132		105	169	139.369
	5	-		58	73	33.2537		110	117	101.081		155	162	197.213		183	195	280.269
	Total Average
	Total SEM
TGFb1	DAY			10		Ellipse		14		Ellipse		17		Ellipse		21		Ellipse		24		Ellipse		28		Ellipse		31		Ellipse		36		Ellipse
	Mouse #	TAG		Length	Width	Area (mm2)		Length	Width	Area (mm2)		Length	Width	Area (mm2)		Length	Width	Area (mm2)		Length	Width	Area (mm2)		Length	Width	Area (mm2)		Length	Width	Area (mm2)		Length	Width	Area (mm2)
Cage 2	1	RT		51	64	25.6354		66	74	38.3588		82	79	50.8781
	2	RB		57	46	20.5931		59	49	22.7058		62	56	27.269		80	88	55.292		92	96	69.3663		129	135	136.777		200	173	271.748
	3	LT		58	48	21.8655		62	57	27.7559		65	66	33.6936		90	79	55.8418		106	98	81.5871		139	144	157.205		166	163	212.513
	4	LB		41	53	17.0667		41	56	18.0327		50	54	21.2057		53	54	22.4781		60	65	30.6305		82	83	53.4542		110	96	82.938		160	151	189.752
	5	-		54	67	28.4157		57	72	32.2327		63	78	38.5944		108	116	98.3946		126	137	135.575
Cage 20	1	RT		52	69	28.1801		57	73	32.6804		63	75	37.11		83	86	56.0617		155	160	194.779
	2	RB		40	49	15.3938		54	52	22.054		58	61	27.7874		74	77	44.7519		86	97	65.5179
	3	LT		46	49	17.7029		48	49	18.4725		53	50	20.813		62	64	31.1646		75	78	45.9458
	4	LB		44	42	14.5141		49	46	17.7029		53	55	22.8943		62	67	32.6254		77	85	51.4043		118	123	113.993		193	169	256.173
	5	-		48	47	17.7186		48	54	20.3575		52	53	21.6456		61	65	31.141		77	87	52.6138		126	132	130.627		191	156	234.017
	Total Average
	Total SEM
TGFb3	DAY			10		Ellipse		14		Ellipse		17		Ellipse		21		Ellipse		24		Ellipse		28		Ellipse		31		Ellipse		36		Ellipse
	Mouse #	TAG		Length	Width	Area (mm2)		Length	Width	Area (mm2)		Length	Width	Area (mm2)		Length	Width	Area (mm2)		Length	Width	Area (mm2)		Length	Width	Area (mm2)		Length	Width	Area (mm2)		Length	Width	Area (mm2)
Cage 3	1	RT		36	33	9.33052		40	34	10.6814		46	43	15.5352		76	77	45.9615		125	103	101.12		133	118	123.26		177	145	201.572
	2	RB		38	36	10.7442		39	42	12.8648		50	47	18.4568		81	75	47.7129
	3	LT		52	56	22.8708		57	56	25.0699		57	58	25.9652		81	73	46.4406		128	119	119.632		125	129	126.645		154	138	166.913
	4	LB		43	73	24.6536		48	78	29.4053		53	81	33.7171		77	102	61.6851		120	138	130.062		151	145	171.963
	5	-		65	65	33.183		66	67	34.7303		66	69	35.767		84	81	53.4384		108	114	96.6981		112	134	117.872		173	142	192.941
Cage 19	1	RT		36	37	10.4615		42	41	13.5245		48	45	16.9646		68	71	37.919		95	93	69.3899
	2	RB		70	52	28.5885		73	61	34.9738		83	88	57.3654		105	98	80.8174		148	131	152.273
	3	LT		56	46	20.2318		64	54	27.1433
	4	LB		49	46	17.7029		50	48	18.8495		51	49	19.6271		61	64	30.6619		77	80	48.3805		111	118	102.871
	5	-		52	46	18.7867		55	48	20.7345		68	58	30.9761
	Total Average
	Total SEM
1D11	DAY			10		Ellipse		14		Ellipse		17		Ellipse		21		Ellipse		24		Ellipse		28		Ellipse		31		Ellipse		36		Ellipse
	Mouse #	TAG		Length	Width	Area (mm2)		Length	Width	Area (mm2)		Length	Width	Area (mm2)		Length	Width	Area (mm2)		Length	Width	Area (mm2)		Length	Width	Area (mm2)		Length	Width	Area (mm2)		Length	Width	Area (mm2)
Cage 4	1	RT		63	61	30.1828		84	81	53.4384
	2	RB		69	50	27.0962		74	86	49.9827		82	101	65.0466
	3	LT		42	50	16.4933		84	74	48.8203		93	102	74.5028		160	94	118.124
	4	LB		49	50	19.2422		50	53	20.813		63	60	29.688		86	96	64.8424		126	120	118.752		142	144	160.598
	5	-		33	35	9.07134		48	45	16.9646		65	85	43.3932		140	94	103.358		160	129	162.106
Cage 21	1	RT		49	67	25.7846		56	74	32.5469		70	83	45.6316		175	145	199.295		199	170	265.7
	2	RB		50	49	19.2422		60	67	31.573		74	68	39.5212		113	111	98.5124		142	126	140.523
	3	LT		52	39	15.9279		72	51	28.8398		65	80	40.8407		144	129	145.895		151	171	202.797
	4	LB		45	55	19.4386		62	68	33.1124		73	78	44.7205		131	132	135.811
	5	-		52	54	22.054		54	60	25.4469		58	60	27.3318		96	109	82.184		108	120	101.788		133	143	149.375		229	168	302.158
	Total Average
	Total SEM
CTLA4	DAY			10		Ellipse		14		Ellipse		17		Ellipse		21		Ellipse		24		Ellipse		28		Ellipse		31		Ellipse		36		Ellipse		38		Ellipse		2018-10-10
	Mouse #	TAG		Length	Width	Area (mm2)		Length	Width	Area (mm2)		Length	Width	Area (mm2)		Length	Width	Area (mm2)		Length	Width	Area (mm2)		Length	Width	Area (mm2)		Length	Width	Area (mm2)		Length	Width	Area (mm2)		Length	Width	Area (mm2)
Cage 5	1	RT		60	61	28.7455		73	65	37.2671		88	80	55.292		111	94	81.9484		121	108	102.636		135	131	138.898		130	125	127.627
	2	RB		55	86	37.1493		73	104	59.6274		80	118	74.1415		130	133	135.795		155	140	170.431		158	160	198.548
	3	LT		41	40	12.8805		58	63	28.6984		79	84	52.119		126	128	126.669		134	145	152.603		165	190	246.222
	4	LB		37	37	10.7521		60	51	24.0332		72	70	39.584		123	98	94.6718		123	104	100.468		141	122	135.104		140	130	142.942
	5	-		50	53	20.813		63	58	28.6984		75	71	41.8224		94	87	64.2298		105	121	99.7848		148	150	174.358		162	153	194.669
Cage 22	1	RT		36	37	10.4615		62	59	28.7298		96	90	67.8583
	2	RB		30	38	8.95353		39	32	9.80176		42	32	10.5557		36	46	13.0062		38	44	13.1318		48	44	16.5876		45	42	14.844		70	55	30.2378		95	85	63.4208		222	202
	3	LT		54	61	25.871		77	58	35.0759		74	87	50.5639		123	145	140.076		149	154	180.217		167	170	222.974
	4	LB		48	54	20.3575		49	61	23.4755		49	62	23.8604		50	65	25.5254		50	67	26.3108		65	50	25.5254		67	36	18.9438		70	40	21.9911		63	72	35.6256		138	113
	5	-		60	56	26.3894		76	77	45.9615		96	92	69.3663		128	119	119.632		118	134	124.187
	Total Average
	Total SEM
PD1	DAY			10		Ellipse		14		Ellipse		17		Ellipse		21		Ellipse		24		Ellipse		28		Ellipse		31		Ellipse		36		Ellipse
	Mouse #	TAG		Length	Width	Area (mm2)		Length	Width	Area (mm2)		Length	Width	Area (mm2)		Length	Width	Area (mm2)		Length	Width	Area (mm2)		Length	Width	Area (mm2)		Length	Width	Area (mm2)		Length	Width	Area (mm2)
Cage 6	1	RT		50	49	19.2422		65	73	37.2671		85	77	51.4043		85	89	59.4153		95	95	70.8821		126	100	98.9601		138	105	113.804
	2	RB		40	44	13.823		48	46	17.3416		60	60	28.2743		75	78	45.9458		104	80	65.3451		120	104	98.0176		137	135	145.259		172	205	276.931
	3	LT		49	57	21.9362		58	61	27.7874		78	102	62.4862		114	151	135.198		163	195	249.639
	4	LB		50	45	17.6714		59	52	24.096		77	70	42.3329		100	95	74.6128		125	128	125.664		155	138	167.997
	5	-		61	51	24.4337		62	72	35.0601		87	97	66.2797		125	100	98.1747
Cage 24	1	RT		46	56	20.2318		79	78	48.3962		82	80	51.5221
	2	RB		36	38	10.7442		49	49	18.8574		53	58	24.1431		80	80	50.2654		90	91	64.3241		109	120	102.73		120	116	109.327		183	152	218.466
	3	LT		72	61	34.4947		81	85	54.0746		83	85	55.4098		139	134	146.288		153	152	182.652
	4	LB		48	47	17.7186		55	63	27.214		60	62	29.2168		83	80	52.1504		84	88	58.0566		120	135	127.234		127	135	134.656		205	157	252.78
	5	-		45	47	16.6112		64	67	33.6778		66	68	35.2486		108	115	97.5464
	Total Average
	Total SEM
TGFb1 + CTLA4	DAY			10		Ellipse		14		Ellipse		17		Ellipse		21		Ellipse		24		Ellipse		28		Ellipse		31		Ellipse		36		Ellipse
	Mouse #	TAG		Length	Width	Area (mm2)		Length	Width	Area (mm2)		Length	Width	Area (mm2)		Length	Width	Area (mm2)		Length	Width	Area (mm2)		Length	Width	Area (mm2)		Length	Width	Area (mm2)		Length	Width	Area (mm2)
Cage 7	1	RT		59	53	24.5594		73	63	36.1204		92	94	67.9212
	2	RB		45	46	16.2577		58	57	25.9652		68	62	33.1124		79	80	49.6371		97	102	77.7072
	3	LT		33	36	9.33052		38	41	12.2365		41	52	16.7447		61	56	26.8292		83	77	50.1948		108	119	100.939		177	160	222.425
	4	LB		62	62	30.1907		73	78	44.7205		85	81	54.0746
	5	-		64	54	27.1433		75	64	37.6991		76	83	49.5429
Cage 11	1	RT		62	48	23.3734		55	69	29.8058		57	72	32.2327		76	86	51.3336		85	102	68.094		107	127	106.728		212	158	263.077
	2	RB		49	45	17.318		66	55	28.5099		71	66	36.8037		86	77	52.009		105	96	79.1681
	3	LT		35	34	9.34623		48	42	15.8336		54	45	19.0852		53	54	22.4781		66	71	36.8037		82	76	48.946		118	116	107.505
	4	LB		66	56	29.0283		81	66	41.9874
	5	-		46	43	15.5352		56	52	22.8708		58	55	25.0542		57	63	28.2036		67	71	37.3614		82	86	55.3862		111	98	85.4355
	Total Average
	Total SEM
TGFb3 + CTLA4	DAY			10		Ellipse		14		Ellipse		17		Ellipse		21		Ellipse		24		Ellipse		28		Ellipse		31		Ellipse		36		Ellipse
	Mouse #	TAG		Length	Width	Area (mm2)		Length	Width	Area (mm2)		Length	Width	Area (mm2)		Length	Width	Area (mm2)		Length	Width	Area (mm2)		Length	Width	Area (mm2)		Length	Width	Area (mm2)		Length	Width	Area (mm2)
Cage 8	1	RT		54	63	26.7192		65	72	36.7566		70	72	39.584		90	87	61.4966		118	125	115.846		136	127	135.654		191	176	264.019
	2	RB		50	52	20.4203		65	66	33.6936		73	74	42.4272
	3	LT		55	57	24.6222		66	70	36.2854		82	88	56.6743		103	116	93.8393		160	179	224.938
	4	LB		47	45	16.6112		64	60	30.1593		68	62	33.1124		76	81	48.3491		110	130	112.312		142	148	165.059
	5	-		32	32	8.04247		42	39	12.8648		42	45	14.844		58	54	24.5986		76	78	46.5584		94	92	67.9212		153	140	168.232
Cage 16	1	RT		65	49	25.0149		78	66	40.4323		78	69	42.2701		81	75	47.7129		101	97	76.9454		108	113	95.8499
	2	RB		47	46	16.9803		67	60	31.573		70	73	40.1338		85	91	60.7505		111	126	109.846
	3	LT		47	72	26.5779		84	68	44.8619		87	72	49.1973		92	125	90.3207		116	173	157.614
	4	LB		48	52	19.6035		67	60	31.573		73	68	38.9871		87	92	62.8632		133	133	138.929		151	154	182.636
	5	-		44	41	14.1686		44	42	14.5141		47	43	15.8729		64	64	32.1699		77	71	42.9377		108	111	94.1535		168	154	203.198
1D11 + CTLA4	DAY			10		Ellipse		14		Ellipse		17		Ellipse		21		Ellipse		24		Ellipse		28		Ellipse		31		Ellipse		36		Ellipse
	Mouse #	TAG		Length	Width	Area (mm2)		Length	Width	Area (mm2)		Length	Width	Area (mm2)		Length	Width	Area (mm2)		Length	Width	Area (mm2)		Length	Width	Area (mm2)		Length	Width	Area (mm2)		Length	Width	Area (mm2)
Cage 9	1	RT		63	56	27.7088		76	61	36.411		83	95	61.9286		141	152	168.326		172	177	239.106
	2	RB		37	31	9.00851		46	45	16.2577		59	57	26.4129		78	73	44.7205		78	83	50.8466		83	84	54.7579		123	105	101.434
	3	LT		56	52	22.8708		72	73	41.2805		96	92	69.3663		139	150	163.755		165	174	225.488
	4	LB		44	47	16.242		56	48	21.1115		71	52	28.9969		67	73	38.4138		78	76	46.5584		93	103	75.2332		141	120	132.889
	5	-		69	54	29.2639		97	80	60.9468		102	108	86.5194
Cage 15	1	RT		52	49	20.0119		64	62	31.1646		85	85	56.745		123	117	113.027		125	118	115.846		130	134	136.816		185	161	233.931
	2	RB		48	49	18.4725		63	53	26.2244		64	86	43.2283		118	140	129.748		131	158	162.562		158	176	218.403
	3	LT		50	60	23.5619		70	65	35.7356		95	85	63.4208		127	148	147.623		128	148	148.786		157	172	212.089
	4	LB		53	56	23.3106		66	64	33.1752		77	80	48.3805
	5	-		42	44	14.5141		49	51	19.6271		53	51	21.2293		63	60	29.688		63	61	30.1828		91	83	59.3211		140	134	147.341		159	144	179.825
TGFb1 + PD1	DAY			10		Ellipse		14		Ellipse		17		Ellipse		21		Ellipse		24		Ellipse		28		Ellipse		31		Ellipse		36		Ellipse		38		Ellipse
	Mouse #	TAG		Length	Width	Area (mm2)		Length	Width	Area (mm2)		Length	Width	Area (mm2)		Length	Width	Area (mm2)		Length	Width	Area (mm2)		Length	Width	Area (mm2)		Length	Width	Area (mm2)		Length	Width	Area (mm2)		Length	Width	Area (mm2)
Cage 10	1	RT		51	50	20.0276		58	62	28.2429		61	64	30.6619
	2	RB		49	40	15.3938		53	49	20.3968		55	51	22.0304		73	84	48.1606		112	102	89.7238		132	133	137.884		173	157	213.322
	3	LT		49	48	18.4725		56	62	27.269		58	62	28.2429		73	76	43.5739		88	93	64.2769		112	103	90.6035		150	148	174.358
	4	LB		48	49	18.4725		58	61	27.7874		63	65	32.162		74	78	45.3331
	5	-		73	49	28.0937		75	65	38.2881
Cage 14	1	RT		44	65	22.4624		50	78	30.6305		51	81	32.4448		66	104	53.9097		85	108	72.0995		133	130	135.795
	2	RB		39	36	11.027		39	37	11.3333		39	38	11.6396		41	41	13.2025		44	43	14.8597		66	61	31.6201		109	97	83.0401		186	141	205.978
	3	LT		52	60	24.5044		70	73	40.1338
	4	LB		44	51	17.6243		54	50	21.2057		56	54	23.7504		63	62	30.6776		65	63	32.162		72	79	44.6734		87	83	56.7136		132	131	135.811		151	157	186.194
	5	-		53	48	19.9805		53	56	23.3106		53	55	22.8943		61	64	30.6619		64	77	38.7044		74	88	51.1451		179	135	189.791
TGFb3 + PD1	DAY			10		Ellipse		14		Ellipse		17		Ellipse		21		Ellipse		24		Ellipse		28		Ellipse		31		Ellipse		36		Ellipse
	Mouse #	TAG		Length	Width	Area (mm2)		Length	Width	Area (mm2)		Length	Width	Area (mm2)		Length	Width	Area (mm2)		Length	Width	Area (mm2)		Length	Width	Area (mm2)		Length	Width	Area (mm2)		Length	Width	Area (mm2)
Cage 13	1	RT		65	58	29.6095		73	70	40.1338		75	73	43.0005
	2	RB		52	56	22.8708		72	69	39.0185
	3	LT		46	42	15.1739		49	47	18.0877		56	58	25.5097		84	86	56.7371		100	88	69.115
	4	LB		55	39	16.8468		59	40	18.5354		62	39	18.9909		63	45	22.266		72	52	29.4053		84	57	37.6048		165	147	190.498
	5	-		46	42	15.1739		65	61	31.141		67	63	33.1516		78	82	50.234
Cage 17	1	RT		57	61	27.3083		71	68	37.919		73	69	39.5605		82	78	50.234
	2	RB		46	56	20.2318		68	64	34.1805		72	74	41.846		92	105	75.8694		125	141	138.426		134	153	161.022
	3	LT		51	49	19.6271		60	56	26.3894		63	58	28.6984		81	76	48.3491		98	92	70.8114		105	108	89.0641		190	167	249.207
	4	LB		53	57	23.7269		72	69	39.0185		73	71	40.7072		90	92	65.0309		122	126	120.731		125	138	135.481		205	215	346.164
	5	-		42	45	14.844		54	48	20.3575		58	54	24.5986		72	61	34.4947		82	84	54.0982		85	85	56.745		132	122	126.48		165	142	184.019
1D11 + PD1	DAY			10		Ellipse		14		Ellipse		17		Ellipse		21		Ellipse		24		Ellipse		28		Ellipse		31		Ellipse		36		Ellipse		38		Ellipse
	Mouse #	TAG		Length	Width	Area (mm2)		Length	Width	Area (mm2)		Length	Width	Area (mm2)		Length	Width	Area (mm2)		Length	Width	Area (mm2)		Length	Width	Area (mm2)		Length	Width	Area (mm2)		Length	Width	Area (mm2)		Length	Width	Area (mm2)
Cage 12	1	RT		48	61	22.9964		53	64	26.6407		77	62	37.4949		121	99	94.0828		127	121	120.692		155	165	200.865
	2	RB		45	43	15.1974		55	53	22.8943		66	72	37.3221		109	110	94.1692		125	110	107.992
	3	LT		56	42	18.4725		67	53	27.8895		80	63	39.584		88	74	51.1451		88	83	57.3654		88	83	57.3654		87	75	51.2472		111	113	98.5124		141	136	150.608
	4	LB		43	48	16.2106		55	51	22.0304		74	61	35.4528		86	97	65.5179		92	105	75.8694		142	130	144.984		150	147	173.18
	5	-		58	56	25.5097		81	74	47.0767		91	86	61.4652
Cage 18	1	RT		52	50	20.4203		58	60	27.3318		64	68	34.1805		113	108	95.8499		120	128	120.637		138	151	163.661
	2	RB		56	47	20.6717		64	62	31.1646		65	68	34.7146		91	94	67.1829		104	98	80.0477		110	101	87.2577		140	128	140.743		191	181	271.52
	3	LT		45	46	16.2577		60	50	23.5619		65	55	28.078		121	121	114.99		143	138	154.99
	4	LB		51	54	21.6298		63	65	32.162		67	69	36.3089		119	122	114.024		126	141	139.534		159	158	197.308
	5	-		61	47	22.5173		79	62	38.4688		85	74	49.4015		93	116	84.7287
